# Supplementary material for: Mapping intrinsic electromechanical responses at the nanoscale via sequential excitation scanning probe microscopy empowered by deep data
Source: Natl Sci Rev. 2018 Sep 8;6(1):55–63. doi: 10.1093/nsr/nwy096 (PMC8291420; doi:10.1093/nsr/nwy096)
Supplement: Supplementary Files [file nwy096_supplemental_files.zip]

Archive with 2 entries (2 files):
- Mov_S1.avi
- SI_PCA_20180706_revising_Supplementary_File.docx
